# Supplementary material for: Microbial Contamination in the Coffee Industry: An Occupational Menace besides a Food Safety Concern?
Source: Int J Environ Res Public Health. 2022 Oct 18;19(20):13488. doi: 10.3390/ijerph192013488 (PMC9602572; doi:10.3390/ijerph192013488)
Supplement: Supplementary file 1 [file ijerph-19-13488-s001.zip]

Archive with 1 entries (1 files):
- ijerph-1957588-supplementary.pdf
